# Supplementary material for: Breast Cancer Cell Line-Specific Responses to Insulin: Effects on Proliferation and Migration
Source: Int J Mol Sci. 2025 Aug 4;26(15):7523. doi: 10.3390/ijms26157523 (PMC12347025; doi:10.3390/ijms26157523)
Supplement: Supplementary file 1 [file ijms-26-07523-s001.zip]

Archive with 1 entries (1 files):
- ijms-3731198-supplementary.pdf
